# Supplementary material for: Explore the potential mechanism of Huachansu injection against osteosarcoma via metabolomics, network pharmacology and bioinformatics
Source: Chin Med. 2025 Aug 5;20:120. doi: 10.1186/s13020-025-01179-x (PMC12323198; doi:10.1186/s13020-025-01179-x)
Supplement: Supplementary file 3 — Additional file 3. [file 13020_2025_1179_MOESM3_ESM.xlsx]

## Sheet: Sheet1
Supplementary table 1. Primer sequences for the genes
Primer	Forward primer	Reverse primer
MIR600HG	CTGTTCTGGGTATCTCGTGCTCTC	AAGGAGGCTTGGTAAGTGACATGG
BCYRN1	AGGCTAAGAGGCGGGAGGATAG	GGGTTGTTGCTTTGAGGGAAGTTAC
LINC00423	GTTGCCATAGAAGCCTGAAGTTACG	CATAGAGGAGGAGCAGATGGAGTTG
ARHGAP5-AS1	AAGTGGAGCGAGAAGCCAAGAC	AAAGCCAGGTGGACGACAGTTC
GBAP1	ATCATCTGCTAACTGCTACGGACTC	GGTGTAGGTGCGGATGGAGAAG
LINC00163	CTGCGGTTCTGCTTCCTCCTG	GACATCACTCCTGCCCTCCTTG
CYTOR	CAATGAGAATGAAGGCTGAGGTGTG	AGGCACCGCTTGTCTGGAATG
TTTY15	TCTGGAATCCGCTTGGCTTCTG	ACCTCCCGCTTCACTCTTTCTTG
UCA1	CATGGTGTCCTCAAGCCTACTCTC	GTTGTCCTGGATGCTGGTCTGG
DLX6-AS1	TCAAGCGATTCTCCTGCCTCAAG	AATGTGGCGAAACCCCGTCTC
SNHG14	CACAGAGGAAGAATTGCGTTAGGC	GCAGGATACCAGGATGACAGGAAG
Has-miR-27a-3p	AATCGGCGTTCACAGTGGCTAA	ATCCAGTGCAGGGTCCGAGG
Has-miR-206	CGACGCGATGGAATGTAAGGAAG	ATCCAGTGCAGGGTCCGAGG
HMGCR	CCAACCTACTACCTCAGCAAGCC	CCAGCCATTACGGTCCCACAC
BACE1	GGACGGCAGCGGTGGAAG	GGTTGACTCATCTGTCTGTGGAATG
HIF1A	CGCAAGTCCTCAAAGCACAGTTAC	ATTCATCAGTGGTGGCAGTGGTAG
SCD	GCTGTGGGTGAGGGCTTCC	AATGAAGAATGTGGTGAAGTTGATGTG
CD36	GTGATGATGAACAGCAGCAACATTC	GTCCTCAGCGTCCTGGGTTAC
HMGCS1	GATGGACGGTATGCCCTGGTAG	ACTGCTCCAACTCCACCTGTAG
SREBF1	GGCACCGAGAGCAGAGATGG	GTAGACAAAGAGAAGCACCAAGGAG

## Sheet: Sheet2
	表3-2 脂质代谢相关基因引物序列
	基因	Primer F	Primer R
	SCD	GCTGTGGGTGAGGGCTTCC	AATGAAGAATGTGGTGAAGTTGATGTG
	CD36	GTGATGATGAACAGCAGCAACATTC	GTCCTCAGCGTCCTGGGTTAC
	HMGCS1	GATGGACGGTATGCCCTGGTAG	ACTGCTCCAACTCCACCTGTAG
	SREBF1	GGCACCGAGAGCAGAGATGG	GTAGACAAAGAGAAGCACCAAGGAG
