# Supplementary material for: Explore the potential mechanism of Huachansu injection against osteosarcoma via metabolomics, network pharmacology and bioinformatics
Source: Chin Med. 2025 Aug 5;20:120. doi: 10.1186/s13020-025-01179-x (PMC12323198; doi:10.1186/s13020-025-01179-x)
Supplement: Supplementary file 4 — Additional file 4. [file 13020_2025_1179_MOESM4_ESM.xls]

## Sheet: heatmap 2
	Metabolites	Regulation
	UDP-N-acetylglucosamine	down	Glc-GP(18:0/0:0)	up	3-Phosphoglyceric acid	up	L-Threonic acid	down
	Glycerol 3-phosphate	up	AC-BETA-ALA-OH	up	N-Acetyl-L-tyrosine	down	1-Carboxyethylphenylalanine	down
	Methylphosphate	up	(2-{[2-hexadecanamido-3-hydroxyoctadec-4-en-1-yl phosphono]oxy}ethyl)trimethylazanium	up	N-Acetylisoleucine	down	L-Tryptophan	down
	DL-4-Hydroxyphenyllactic acid	down	L-Threonic acid-1,4-lactone	down	3'-Dephosphocoenzyme A	up	myo-Inositol 1,3-bisphosphate	down
	Uridine 5'-diphosphoglucuronic acid	down	O-Acetylserine	down	2-Chloro-5-(methylsulfamoyl)benzoic acid	down	S-(1,2-Dicarboxyethyl)glutathione	down
	Trifolin	up	2,2'-Iminobispropanoic acid	down	4-hydroxyphenylglycine	up	L-(-)-3-Phenyllactic acid	down
	PI(18:1(9Z)/0:0)	down	Monobutyl phthalate	up	Estradiol valerate	up	Hypoxanthine	up
	13,14-dihydro-15-keto-tetranor Prostaglandin D2	up	2-Methylhippuric acid	down	Monoglutamyl folate	up	Citric acid	down
	PE(22:5(7Z,10Z,13Z,16Z,19Z)/0:0)	up	N-Acetyl-D-alloisoleucine	down	Sedoheptulose 1,7-bisphosphate	up	Pantothenic acid	down
	5-(2-Phenylethyl)-1H-pyrazole-3-carboxylic acid	down	Glutamylphenylalanine	down	2-Methoxyestrone	up	Guanosine	up
	L-Tyrosine	down	N-lactoyl-Tryptophan	down	2,4-Dimethyl-1,3-dioxolane	down	Uridine 5'-diphosphate (UDP)	down
	Suberic acid	up	Folic acid	up	Asp-Phe	up	dihydro-3-hydroxy-4,4-dimethyl- 2(3H)-Furanone	down
	2-Hydroxy-4-(methylthio)butanoic acid	down	Flunixine	up	S-Lactoylglutathione	up	NAD	down
	11-Prostaglandin E2	up	N-oleoyl glycine	down	Norwogonin	up	Estrone	up
	(2-aminoethoxy)[3-[hexadec-1-en-1-yloxy]-2-[icosa-5.8.11.14-tetraenoyloxy]propoxy]phosphinic acid	up	N-palmitoyl glycine	down	kainic acid	down	4-Methoxy-2-methylidenebutanoic acid	down
	N-Formyl-L-Methionine	down	Pimelic acid	up	Phosphoenolpyruvic acid	up	1-Carboxyethyltyrosine	down
	S-(2-Hydroxy-3-buten-1-yl)glutathione	down	8-iso-13,14-dihydro-15-keto Prostaglandin F2伪	up	Xanthoxylin	up	N-Acetyl-L-cysteine	down
	(5,6-Difluoro-1H-indol-3-yl)acetic acid	down	N-Acetyl-DL-glutamic acid	down	Valine, 3-mercapto-N-((5-oxo-2-(phenylmethyl)-4(5H)-oxazolylidene)methyl)-	down	Mono(2-ethylhexyl) phthalate (MEHP)	down
	Uridine 5'-diphosphogalactose	down	D-ribose 5-phosphate	up	N-acetyltryptophan	down	2-Oxoglutaric acid	down
	1-(3,4-Difluorophenyl)-5-oxo-3-pyrrolidinecarboxylic acid	down	N-Acetylsphingosine	down	L-Malic acid	down	2-Furamide	down
	16-Hydroxyhexadecanoic acid	up	LysoPE(22:4(7Z,10Z,13Z,16Z)/0:0)	up	Methylhippuric acid	down	PC(16:0/0:0)	down
	Cytidine 3'-monophosphate	up	Guanosine 5'-diphospho-L-fucose	up	L-Glutamic acid 5-phosphate	down	PC(19:1(9Z)/19:1(9Z))	up
	L-Phenylalanine	down	Glutaric acid	up	2-Methoxyethyl acetate	down	Arginylalanine	down
	N-Acetyl-L-methionine	down	Levulinic acid	down	N-Acetylalanine	down	4-oxo-5-phenylpentanoic acid	up
	3-[(1E,3E)-1,3-Heptadien-1-yl]hexanedioic acid	up	Adenosine 5'-monophosphate	down	Cytidine 5'-monophosphate (hydrate)	up	N8-Acetylspermidine	down
	LPE 16:0	down	Adenylosuccinic acid	down	3-Phosphonopropanoic acid	up	Tetraethylene glycol monododecyl ether	up
	1-stearoyl-2-arachidonoyl-sn-glycero-3-phospho-1D-myo-inositol	down	Tridecanedioic acid	up	Nicotinamide adenine dinucleotide, reduced	down	5'-S-Methyl-5'-thioadenosine	down
	2-Hydroxy-2-methylbutyric acid	down	Norgestrel	up	Dihydrothymine	down	N-lactoyl-Tyrosine	down
	4-Oxoproline	down	MFCD00056698	down	(2S)-2-Hydroxy-3-(phosphonooxy)propanoic acid	up	(S)-Spinacine	down
	Fumaric acid	up	Spaglumic acid	down	N-despropyl ropinirole	up	Norepinephrine	down
	1-Carboxyethylvaline	down	PC(0:0/20:4(5Z,8Z,11Z,14Z))	up	dioctylamine	up	Tributyl phosphate	up
	Indole-3-lactic acid	down	ADP-D-ribose	up	4-oxododecanedioic acid	up	(2E,4E)-N-[2-(4-hydroxyphenyl)ethyl]dodeca-2,4-dienamide	up
	2,4-Thiazolidinedicarboxylic acid, 2-methyl-	down	N1-Methyladenosine	up	8-Hydroxyquinoline	down	pro-glu-arg	down
	LysoPE(0:0/22:6(4Z,7Z,10Z,13Z,16Z,19Z))	up	Bufotenin	up	Penilloic acid	up	Oleoyl-carnitine	down
	1-Carboxyethylleucine	down	C4-Carnitine	down	(Isopropylamino)(oxo)acetic acid	down	Tomatidine	down
	L-Valine	down	2'-Deoxyadenosine	up	N-Lactoylleucine	down	4-Guanidinobutyric acid	down
	(2R)-2-Acetamido-6-hydroxy-2-(sulfanylmethyl)hex-3-enoic acid	down	PAz-PC	down	5-Aminovaleric acid betaine	down	Arg-Asn	down
	(2R,3S,4S,5R,6R)-2-(hydroxymethyl)-6-{[(2E)-3-(4-hydroxyphenyl)prop-2-en-1-yl]oxy}oxane-3,4,5-triol	up	L-Pyroglutamic acid	down	Phe-Glu	down	Nonadecasphingosine	up
	1-octadecanoyl-2-[(9Z,12Z)-octadecadienoyl]-sn-glycero-3-phosphocholine	up	1-O-Hexadecyl-2-O-(2E-butenoyl)-sn-glyceryl-3-phosphocholine	up	Tetranor-12R-HETE	up	Nootkatone	down
	PE(0:0/22:5(7Z,10Z,13Z,16Z,19Z))	up	Cantharidin	up	Dicyclohexylamine	up	N-Acetylmethionine sulfoxide	down
	Glu-Leu	up	N-Linoleoyl Lysine	up	7-Oxododecanoic acid	up	2,3-Dimethoxy-5-methylhydroquinone	up
	1'H-Spiro[cyclopentane-1,2'-quinazolin]-4'(3'H)-one	up	3S_2349_Tetrahydro_1h_pyrido_34b_indole_carboxylic_acid	down	D-Isoserin	down	3,4-Dihydroxyphenylpropionic acid	down
	2-Amino-4-chloro-3,5-dimethylphenol	up	Tryptoline	up	Palmitic Acid	up	2-Amino-3-naphthol	up
	Cytidine	up	C14 sphingosine	down	Nicotinic acid	up	N6-Methyladenine	up
	6-hydroxysphingosine	up	Cyclic ADP-ribose	down	Diethyl 2-propyl-1H-imidazole-4,5-dicarboxylate	down	7-(2-aminophenyl)heptanoic acid	up
	L-Threonine	down	4-(Butoxycarbonyl)benzoic acid	down	3-[(2-Oxoacetyl)oxy]-4-(trimethylazaniumyl)butanoate	down	URIDINE 5'-DIPHOSPHATE	down
	glu-gly-arg	down	D-Seryl-L-leucine	down	Lumiflavin	up	L-Acetylcarnitine	down
	gamma-Glutamylleucine	down	SPK	up	3-METHYLHYDANTOIC ACID	down	S-Allylcysteine	down
	Glycyl-L-leucine	down	N,N-Bis(2-hydroxyethyl)dodecanamide	down	1,4a-dimethyl-9-oxo-7-(propan-2-yl)-1,2,3,4,4a,9,10,10a-octahydrophenanthrene-1-carboxylic acid	down	L-Isoleucine	down
	2,5-Dimethoxy-4-methylamphetamine	up	C17-Sphinganine	down	PC(22:5(4Z,7Z,10Z,13Z,16Z)/0:0)	up	4-(2-Oxo-2,3-dihydro-1H-benzimidazol-1-yl)butanoic acid	down
	Myristoyl-carnitine	down	2-oxo-tetradecanoic acid	up	Spiro[pyrrolidine-3,3鈥-oxindole]	up	Anandamide (AEA)	up
	2-(Methylthio)benzothiazole	up	(1S,5R,9R,13R)-1,5,9-trimethyl-11,14,15,16-tetraoxatetracyclo hexadecan-10-one	up	PC(15:1(9Z)/0:0)	up	L-2-Aminoadipic acid	up
	3-Hydroxy-3-(trichloromethyl)-2-benzofuran-1(3H)-one	down	S-Adenosylmethionine	down	L-Glutathione (reduced)	down	Acetyl tributyl citrate	up
	PC(22:4(7Z,10Z,13Z,16Z)/0:0)	up	(2R,3S,4S,5R,6R)-2-(hydroxymethyl)-6-(propan-2-yloxy)oxane-3,4,5-triol	down	Dehydrocholic acid	up	Phe-Gly	down
	(2E)-3-Methyl-2-pentenoic acid	down	6-Methylheptan-3-one	up	N-Acetyl-L-phenylalanine	down	4-Anilino-4-oxobut-2-enoic acid	down
	11-aminoundecanoicacid	up	glu-leu-arg	up	Betaine	down	5-Tetradecynoic acid	up
	PC(22:6(4Z,7Z,10Z,13Z,16Z,19Z)/0:0)	up	Choline	up	L-Carnitine	down	Hexadecanamide	up
	TRIS(3-CHLOROPROPYL)PHOSPHATE	down	Isophorone	up	Nicotinamide adenine dinucleotide (NAD+)	down	PE(0:0/22:4(7Z,10Z,13Z,16Z))	up
	Cholest-4-en-3-one	up	Kanosamine	up	1,4-Naphthoquinone	down	1-(2-Hydroxyethyl)-2,2,6,6-tetramethyl-4-piperidinol	down
	N2-Dimethylguanosine	up	Testosterone undecanoate	down	HNH	up	3-[(4-Fluorophenyl)sulfonyl]propanoic acid	down
	Indole-3-acrylic acid	down	DIPHOSPHOGLUCURONIC ACID	down	1-(3-ethyl-2,4-dihydroxy-6-methoxyphenyl)butan-1-one	up	(2E)-3-(2-Ethylphenyl)acrylic acid	up
	1-oleoyl-sn-glycero-3-phosphoethanolamine	down	Thiamine	down	L-Glutamic acid	down	L-Lysine	up
	1-stearoyl-sn-glycero-3-phosphoethanolamine	up	L-Proline	down	C10-HSL	down	1-Ethyl-4-piperidinamine	down
	6-[3-[(3,4-dimethoxyphenyl)methyl]-4-methoxy-2-(methoxymethyl)butyl]-4-methoxy-1,3-benzodioxole	up	GLYCEROL 2-PHOSPHATE	up	6-Methylnicotinamide	down	Amide C18	up
	SN-GLYCERO-3-PHOSPHOCHOLINE	up	O-Propanoylcarnitine	down	LysoPE(0:0/20:4(8Z,11Z,14Z,17Z))	up	Spermidine	down
	Amides, C12-18, N-(hydroxyethyl)	up	MFCD02670245	up	4-Cyclopropyl-1H-imidazol-2-amine	down	LUMICHROME	up
	Octyl hydrogen phthalate	down	PC(O-18:1(11Z)/0:0)	up	Uracil	up	O-acetylcarnitine	down
	Calystegine C1	down
	1-(1,6-DIMETHYL-4-(4-METHYL-3-PENTEN-1-YL)-3-CYCLOHEXEN-1-YL)ETHANONE	up
	N-Acetyl-1-aspartylglutamic acid	down
	Creatine	down
	6-(7-methyloctyl)-1H,3H,4H,6H-furo[3,4-c]furan-1-one	down
	Glycerophospho-N-palmitoyl ethanolamine	down
	Mephedrone	up
	MBP	down
	Carbofuran	down
	L-Kynurenine	down
	O-Desmethyltramadol	up
	N-Acetylglutamic acid	down
	Acetylcholine	down
	S-Adenosyl-L-homocysteine	down
	N-Lactoylphenylalanine	down
	4-Hydroxybenzaldehyde	down
	trans-Zeatin	down
	Guanine	up
	PON-PC	down
	2-(Trifluoromethyl)isonicotinic acid	down
	L-Palmitoylcarnitine	down

## Sheet: Sheet1
Supplementary table 2. Differentially expressed metabolites identified by metabolomics
Metabolites	Regulation	Metabolites	Regulation	Metabolites	Regulation	Metabolites	Regulation
UDP-N-acetylglucosamine	down	L-Threonic acid-1,4-lactone	down	Glycerol 3-phosphate	up	Glc-GP(18:0/0:0)	up
DL-4-Hydroxyphenyllactic acid	down	O-Acetylserine	down	Methylphosphate	up	AC-Beta-ALA-OH	up
Uridine 5'-diphosphoglucuronic acid	down	2,2'-Iminobispropanoic acid	down	Trifolin	up	(2-{[2-hexadecanamido-3-hydroxyoctadec-4-en-1-yl phosphono]oxy}ethyl)trimethylazanium	up
PI(18:1(9Z)/0:0)	down	2-Methylhippuric acid	down	13,14-dihydro-15-keto-tetranor Prostaglandin D2	up	Monobutyl phthalate	up
5-(2-Phenylethyl)-1H-pyrazole-3-carboxylic acid	down	N-Acetyl-D-alloisoleucine	down	PE(22:5(7Z,10Z,13Z,16Z,19Z)/0:0)	up	Folic acid	up
L-Tyrosine	down	Glutamylphenylalanine	down	Suberic acid	up	Flunixine	up
2-Hydroxy-4-(methylthio)butanoic acid	down	N-lactoyl-Tryptophan	down	11-Prostaglandin E2	up	Pimelic acid	up
N-Formyl-L-Methionine	down	N-oleoyl glycine	down	(2-aminoethoxy)[3-[hexadec-1-en-1-yloxy]-2-[icosa-5.8.11.14-tetraenoyloxy]propoxy]phosphinic acid	up	8-iso-13,14-dihydro-15-keto Prostaglandin	up
S-(2-Hydroxy-3-buten-1-yl)glutathione	down	N-palmitoyl glycine	down	16-Hydroxyhexadecanoic acid	up	D-ribose 5-phosphate	up
(5,6-Difluoro-1H-indol-3-yl)acetic acid	down	N-Acetyl-DL-glutamic acid	down	Cytidine 3'-monophosphate	up	LysoPE(22:4(7Z,10Z,13Z,16Z)/0:0)	up
Uridine 5'-diphosphogalactose	down	N-Acetylsphingosine	down	3-[(1E,3E)-1,3-Heptadien-1-yl]hexanedioic acid	up	Guanosine 5'-diphospho-L-fucose	up
1-(3,4-Difluorophenyl)-5-oxo-3-pyrrolidinecarboxylic acid	down	Levulinic acid	down	Fumaric acid	up	Glutaric acid	up
L-Phenylalanine	down	Adenosine 5'-monophosphate	down	LysoPE(0:0/22:6(4Z,7Z,10Z,13Z,16Z,19Z))	up	Tridecanedioic acid	up
N-Acetyl-L-methionine	down	Adenylosuccinic acid	down	(2R,3S,4S,5R,6R)-2-(hydroxymethyl)-6-{[(2E)-3-(4-hydroxyphenyl)prop-2-en-1-yl]oxy}oxane-3,4,5-triol	up	Norgestrel	up
LPE 16:0	down	MFCD00056698	down	1-octadecanoyl-2-[(9Z,12Z)-octadecadienoyl]-sn-glycero-3-phosphocholine	up	PC(0:0/20:4(5Z,8Z,11Z,14Z))	up
1-stearoyl-2-arachidonoyl-sn-glycero-3-phospho-1D-myo-inositol	down	Spaglumic acid	down	PE(0:0/22:5(7Z,10Z,13Z,16Z,19Z))	up	ADP-D-ribose	up
2-Hydroxy-2-methylbutyric acid	down	C4-Carnitine	down	Glu-Leu	up	N1-Methyladenosine	up
4-Oxoproline	down	PAz-PC	down	1'H-Spiro[cyclopentane-1,2'-quinazolin]-4'(3'H)-one	up	Bufotenin	up
1-Carboxyethylvaline	down	L-Pyroglutamic acid	down	2-Amino-4-chloro-3,5-dimethylphenol	up	2'-Deoxyadenosine	up
Indole-3-lactic acid	down	3S-2349-Tetrahydro-indole carboxylic acid	down	Cytidine	up	1-O-Hexadecyl-2-O-(2E-butenoyl)-sn-glyceryl-3-phosphocholine	up
2,4-Thiazolidinedicarboxylic acid, 2-methyl-	down	C14 sphingosine	down	6-hydroxysphingosine	up	Cantharidin	up
1-Carboxyethylleucine	down	Cyclic ADP-ribose	down	2,5-Dimethoxy-4-methylamphetamine	up	N-Linoleoyl Lysine	up
L-Valine	down	4-(Butoxycarbonyl)benzoic acid	down	2-(Methylthio)benzothiazole	up	Tryptoline	up
(2R)-2-Acetamido-6-hydroxy-2-(sulfanylmethyl)hex-3-enoic acid	down	D-Seryl-L-leucine	down	PC(22:4(7Z,10Z,13Z,16Z)/0:0)	up	SPK	up
L-Threonine	down	N,N-Bis(2-hydroxyethyl)dodecanamide	down	11-aminoundecanoicacid	up	2-oxo-tetradecanoic acid	up
glu-gly-arg	down	C17-Sphinganine	down	PC(22:6(4Z,7Z,10Z,13Z,16Z,19Z)/0:0)	up	(1S,5R,9R,13R)-1,5,9-trimethyl-11,14,15,16-tetraoxatetracyclo hexadecan-10-one	up
gamma-Glutamylleucine	down	S-Adenosylmethionine	down	Cholest-4-en-3-one	up	6-Methylheptan-3-one	up
Glycyl-L-leucine	down	(2R,3S,4S,5R,6R)-2-(hydroxymethyl)-6-(propan-2-yloxy)oxane-3,4,5-triol	down	N2-Dimethylguanosine	up	glu-leu-arg	up
Myristoyl-carnitine	down	Testosterone undecanoate	down	1-stearoyl-sn-glycero-3-phosphoethanolamine	up	Choline	up
3-Hydroxy-3-(trichloromethyl)-2-benzofuran-1(3H)-one	down	Diphosphoglucuronic acid	down	6-[3-[(3,4-dimethoxyphenyl)methyl]-4-methoxy-2-(methoxymethyl)butyl]-4-methoxy-1,3-benzodioxole	up	Isophorone	up
(2E)-3-Methyl-2-pentenoic acid	down	Thiamine	down	SN-Glycero-3-Phosphocholine	up	Kanosamine	up
Tris-(3-chloropropyl)phosphate	down	L-Proline	down	Amides, C12-18, N-(hydroxyethyl)	up	Glycerol 2-phosphate	up
Indole-3-acrylic acid	down	O-Propanoylcarnitine	down	1-(1,6-Dimethyl-4-(4-methyl-3-penten-1-yl)-3-cyclohexen-1-yl)ethanone	up	MFCD02670245	up
1-oleoyl-sn-glycero-3-phosphoethanolamine	down	N-Acetyl-L-tyrosine	down	Mephedrone	up	PC(O-18:1(11Z)/0:0)	up
Octyl hydrogen phthalate	down	N-Acetylisoleucine	down	O-Desmethyltramadol	up	Hypoxanthine	up
Calystegine C1	down	2-Chloro-5-(methylsulfamoyl)benzoic acid	down	Guanine	up	Guanosine	up
N-Acetyl-1-aspartylglutamic acid	down	2,4-Dimethyl-1,3-dioxolane	down	3-Phosphoglyceric acid	up	Estrone	up
Creatine	down	kainic acid	down	3'-Dephosphocoenzyme A	up	PC(19:1(9Z)/19:1(9Z))	up
6-(7-methyloctyl)-1H,3H,4H,6H-furo[3,4-c]furan-1-one	down	Valine, 3-mercapto-N-((5-oxo-2-(phenylmethyl)-4(5H)-oxazolylidene)methyl)	down	4-hydroxyphenylglycine	up	4-oxo-5-phenylpentanoic acid	up
Glycerophospho-N-palmitoyl ethanolamine	down	N-acetyltryptophan	down	Estradiol valerate	up	Tetraethylene glycol monododecyl ether	up
MBP	down	L-Malic acid	down	Monoglutamyl folate	up	Tributyl phosphate	up
Carbofuran	down	Methylhippuric acid	down	Sedoheptulose 1,7-bisphosphate	up	(2E,4E)-N-[2-(4-hydroxyphenyl)ethyl]dodeca-2,4-dienamide	up
L-Kynurenine	down	L-Glutamic acid 5-phosphate	down	2-Methoxyestrone	up	Nonadecasphingosine	up
N-Acetylglutamic acid	down	2-Methoxyethyl acetate	down	Asp-Phe	up	2,3-Dimethoxy-5-methylhydroquinone	up
Acetylcholine	down	N-Acetylalanine	down	S-Lactoylglutathione	up	2-Amino-3-naphthol	up
S-Adenosyl-L-homocysteine	down	Nicotinamide adenine dinucleotide, reduced	down	Norwogonin	up	N6-Methyladenine	up
N-Lactoylphenylalanine	down	Dihydrothymine	down	Phosphoenolpyruvic acid	up	7-(2-aminophenyl)heptanoic acid	up
4-Hydroxybenzaldehyde	down	8-Hydroxyquinoline	down	Xanthoxylin	up	Anandamide (AEA)	up
trans-Zeatin	down	(Isopropylamino)(oxo)acetic acid	down	Cytidine 5'-monophosphate (hydrate)	up	L-2-Aminoadipic acid	up
PON-PC	down	N-Lactoylleucine	down	3-Phosphonopropanoic acid	up	Acetyl tributyl citrate	up
2-(Trifluoromethyl)isonicotinic acid	down	5-Aminovaleric acid betaine	down	(2S)-2-Hydroxy-3-(phosphonooxy)propanoic acid	up	5-Tetradecynoic acid	up
L-Palmitoylcarnitine	down	Phe-Glu	down	N-despropyl ropinirole	up	Hexadecanamide	up
L-Threonic acid	down	D-Isoserin	down	dioctylamine	up	PE(0:0/22:4(7Z,10Z,13Z,16Z))	up
1-Carboxyethylphenylalanine	down	Diethyl 2-propyl-1H-imidazole-4,5-dicarboxylate	down	4-oxododecanedioic acid	up	(2E)-3-(2-Ethylphenyl)acrylic acid	up
L-Tryptophan	down	3-[(2-Oxoacetyl)oxy]-4-(trimethylazaniumyl)butanoate	down	Penilloic acid	up	L-Lysine	up
myo-Inositol 1,3-bisphosphate	down	3-Methylhydantoic acid	down	Tetranor-12R-HETE	up	Amide C18	up
S-(1,2-Dicarboxyethyl)glutathione	down	1,4a-dimethyl-9-oxo-7-(propan-2-yl)-1,2,3,4,4a,9,10,10a-octahydrophenanthrene-1-carboxylic acid	down	Dicyclohexylamine	up	Lumichrome	up
L-(-)-3-Phenyllactic acid	down	L-Glutathione (reduced)	down	7-Oxododecanoic acid	up	HNH	up
Citric acid	down	N-Acetyl-L-phenylalanine	down	Palmitic Acid	up	1-(3-ethyl-2,4-dihydroxy-6-methoxyphenyl)butan-1-one	up
Pantothenic acid	down	Betaine	down	Nicotinic acid	up	LysoPE(0:0/20:4(8Z,11Z,14Z,17Z))	up
Uridine 5'-diphosphate (UDP)	down	L-Carnitine	down	Lumiflavin	up	Uracil	up
dihydro-3-hydroxy-4,4-dimethyl- 2(3H)-Furanone	down	Nicotinamide adenine dinucleotide (NAD+)	down	PC(22:5(4Z,7Z,10Z,13Z,16Z)/0:0)	up	PC(15:1(9Z)/0:0)	up
NAD	down	1,4-Naphthoquinone	down	Spiro[pyrrolidine-3,3-oxindole]	up	Dehydrocholic acid	up
4-Methoxy-2-methylidenebutanoic acid	down	L-Glutamic acid	down	N8-Acetylspermidine	down	N-lactoyl-Tyrosine	down
1-Carboxyethyltyrosine	down	C10-HSL	down	5'-S-Methyl-5'-thioadenosine	down	(S)-Spinacine	down
N-Acetyl-L-cysteine	down	6-Methylnicotinamide	down	L-Acetylcarnitine	down	S-Allylcysteine	down
Mono(2-ethylhexyl) phthalate (MEHP)	down	4-Cyclopropyl-1H-imidazol-2-amine	down	Norepinephrine	down	L-Isoleucine	down
2-Oxoglutaric acid	down	Arg-Asn	down	pro-glu-arg	down	4-(2-Oxo-2,3-dihydro-1H-benzimidazol-1-yl)butanoic acid	down
2-Furamide	down	Nootkatone	down	Oleoyl-carnitine	down	Phe-Gly	down
PC(16:0/0:0)	down	N-Acetylmethionine sulfoxide	down	Tomatidine	down	4-Anilino-4-oxobut-2-enoic acid	down
Arginylalanine	down	3,4-Dihydroxyphenylpropionic acid	down	4-Guanidinobutyric acid	down	1-(2-Hydroxyethyl)-2,2,6,6-tetramethyl-4-piperidinol	down
1-Ethyl-4-piperidinamine	down	Uridine 5'-Diphosphate	down	Spermidine	down	3-[(4-Fluorophenyl)sulfonyl]propanoic acid	down
O-acetylcarnitine	down
