# Supplementary material for: Explore the potential mechanism of Huachansu injection against osteosarcoma via metabolomics, network pharmacology and bioinformatics
Source: Chin Med. 2025 Aug 5;20:120. doi: 10.1186/s13020-025-01179-x (PMC12323198; doi:10.1186/s13020-025-01179-x)
Supplement: Supplementary file 5 — Additional file 5. [file 13020_2025_1179_MOESM5_ESM.xlsx]

## Sheet: Sheet1
Supplementary table 3. The binding energy of the 27 monomers of HCSI to HMGCR
Molecular name	CID	Target	PDB ID	Binding energy (kcal/Mol)
Cinobufagin	11969542	HMGCR	2R4F	-8.183
Resibufogenin	6917974	HMGCR	2R4F	-8.18
19-Hydroxyresibufogenin	12314891	HMGCR	2R4F	-8.137
20R,21-Epoxyresibufogenin	10092398	HMGCR	2R4F	-8.121
Gamabufotalin	259803	HMGCR	2R4F	-7.985
Arenobufagin	12305198	HMGCR	2R4F	-7.984
cinobufotalin	137705737	HMGCR	2R4F	-7.912
Desacetylcinobufagin	11877495	HMGCR	2R4F	-7.901
20S,21-Epoxyresibufogenin	10453620	HMGCR	2R4F	-7.878
Bufalin	137705150	HMGCR	2R4F	-7.831
marinobufagin	11969465	HMGCR	2R4F	-7.823
Desacetylcinobufotalin	15513544	HMGCR	2R4F	-7.818
19-Oxobufalin	10883889	HMGCR	2R4F	-7.813
Bufogenin B	12358889	HMGCR	2R4F	-7.783
Argentinogenin	12305202	HMGCR	2R4F	-7.693
Hellebrigenin	259577	HMGCR	2R4F	-7.687
Resibufagin	123134751	HMGCR	2R4F	-7.656
Telocinobufagin	259991	HMGCR	2R4F	-7.613
Bufotalin	12302120	HMGCR	2R4F	-7.371
Hellebrigenol	10432170	HMGCR	2R4F	-7.359
Subergorgic acid	11054000	HMGCR	2R4F	-6.914
Bufotenine	10257	HMGCR	2R4F	-5.159
Bufotenidine	3083591	HMGCR	2R4F	-5.116
Tryptamine	1150	HMGCR	2R4F	-4.843
Tryptanthrin	73549	HMGCR	2R4F	-4.512
Suberic acid	10457	HMGCR	2R4F	-4.315
